# Supplementary material for: A Benzil- and BODIPY-Based Turn-On Fluorescent Probe for Detection of Hydrogen Peroxide
Source: Molecules. 2023 Dec 31;29(1):229. doi: 10.3390/molecules29010229 (PMC10780145; doi:10.3390/molecules29010229)
Supplement: Supplementary file 1 [file molecules-29-00229-s001.zip]

Archive with 1 entries (1 files):
- molecules-2761106-SI.pdf
